# Supplementary material for: Identifying Stable Reference Genes for qRT-PCR Normalisation in Gene Expression Studies of Narrow-Leafed Lupin (Lupinus angustifolius L.)
Source: PLoS One. 2016 Feb 12;11(2):e0148300. doi: 10.1371/journal.pone.0148300 (PMC4752343; doi:10.1371/journal.pone.0148300)
Supplement: S2 Table — (XLSX) [file pone.0148300.s002.xlsx]

## Sheet: S2 Supporting Information
S2 Table. Raw CT, PCR efficiency and R2 data for seven candidate reference genes across various organs of F8 RIL narrow-leafed lupinsa.
				Technical replicate 1			Technical replicate 2			Average of technical replicates
Sample	Organ	Candidate reference gene	CTb	PCR efficiencyc	R2	CTb	PCR efficiencyc	R2	CT	PCR efficiency	R2
RGT 003	Flower	PDF2	25.5244	1.878	0.999357	25.9796	2.005	0.997543	25.752	1.9415	0.99845
RGT 004	Flower	PDF2	25.251	1.969	0.999817	25.6679	2.091	0.999975	25.4595	2.03	0.999896
RGT 008	Leaf	PDF2	26.7855	1.972	0.999665	37.542	1.342	0.999037	32.1637	1.657	0.999351
RGT 009	Leaf	PDF2	27.3737	1.956	0.999642	27.4521	1.991	0.998419	27.4129	1.9735	0.99903
RGT 014	Stem	PDF2	23.692	1.873	0.9995	23.9626	1.956	0.999255	23.8273	1.9145	0.999378
RGT 013	Stem	PDF2	21.6097	1.949	0.999601	20.3676	1.868	0.997849	20.9886	1.9085	0.998725
RGT 020	Pods	PDF2	26.0936	1.959	0.999749	24.6425	2.022	0.999237	25.368	1.9905	0.999493
RGT 021	Pods	PDF2	25.7534	1.879	0.999293	25.9102	1.909	0.999968	25.8318	1.894	0.99963
RGT 024	Cotyledon	PDF2	25.4956	2.042	0.999725	24.8583	1.846	0.999769	25.1769	1.944	0.999747
RGT 025	Cotyledon	PDF2	25.4962	2.004	0.999006	25.7764	1.938	0.999234	25.6363	1.971	0.99912
RGT 029	Root	PDF2	23.308	1.9	0.999921	23.304	2.096	0.998133	23.306	1.998	0.999027
RGT 030	Root	PDF2	24.5472	2.043	0.999812	24.9496	2.189	0.999251	24.7484	2.116	0.999531
Average for PDF2 (± standard deviation) across organ types									25.47 ± 2.64	1.945 ± 0.109	0.999 ± 0.000
RGT 003	Flower	UPL7	25.145	1.88	0.998179	25.2515	1.985	0.999979	25.1983	1.9325	0.999079
RGT 004	Flower	UPL7	24.8992	1.919	0.999456	25.0031	2.01	0.999841	24.9511	1.9645	0.999648
RGT 008	Leaf	UPL7	25.9581	1.95	0.9987	26.2728	2.195	0.999054	26.1155	2.0725	0.998877
RGT 009	Leaf	UPL7	26.3426	1.974	0.999769	25.9609	1.921	0.999993	26.1518	1.9475	0.999881
RGT 014	Stem	UPL7	22.8134	1.97	0.999852	22.8321	1.982	0.999515	22.8227	1.976	0.999683
RGT 013	Stem	UPL7	21.9803	2.129	0.999306	21.9013	1.897	0.999672	21.9408	2.013	0.999489
RGT 020	Pods	UPL7	22.2857	2.025	0.999554	20.6833	2.049	0.999921	21.4845	2.037	0.999738
RGT 021	Pods	UPL7	30.8209	1.979	0.999927	30.2406	1.951	0.999967	30.5308	1.965	0.999947
RGT 024	Cotyledon	UPL7	23.7346	1.962	0.999896	23.1742	2.061	0.99991	23.4544	2.0115	0.999903
RGT 025	Cotyledon	UPL7	26.578	1.913	0.999913	26.0292	1.961	0.999866	26.3036	1.937	0.999889
RGT 029	Root	UPL7	22.8808	1.936	0.999621	22.9875	1.928	0.999604	22.9342	1.932	0.999612
RGT 030	Root	UPL7	29.0742	1.943	0.999685	29.0995	1.955	0.999926	29.0868	1.949	0.999805
Average for UPL7 (± standard deviation) across organ types									25.08 ± 2.77	1.978 ± 0.045	1.000 ± 0.000
RGT 003	Flower	PTB	30.7246	1.937	0.999686	29.8411	1.98	0.99993	30.2828	1.9585	0.999808
RGT 004	Flower	PTB	29.6768	1.957	0.999919	30.1456	1.986	0.999947	29.9112	1.9715	0.999933
RGT 008	Leaf	PTB	29.3419	1.907	0.999877	29.2328	1.892	0.999824	29.2874	1.8995	0.99985
RGT 009	Leaf	PTB	29.1642	1.964	0.999903	30.0924	1.939	0.999972	29.6283	1.9515	0.999937
RGT 014	Stem	PTB	24.2734	2.039	0.999884	24.5601	1.981	0.999984	24.4167	2.01	0.999934
RGT 013	Stem	PTB	22.9987	1.927	0.999948	22.1524	1.957	0.999977	22.5755	1.942	0.999962
RGT 020	Pods	PTB	26.9681	2.102	0.999957	25.9037	1.98	0.999739	26.4359	2.041	0.999848
RGT 021	Pods	PTB	32.8185	1.945	0.999898	31.8151	1.879	0.999795	32.3168	1.912	0.999846
RGT 024	Cotyledon	PTB	29.0054	1.927	0.99992	28.7411	1.929	0.999996	28.8732	1.928	0.999958
RGT 025	Cotyledon	PTB	26.6888	1.938	0.999799	26.7412	2.018	0.999938	26.715	1.978	0.999869
RGT 029	Root	PTB	23.6352	1.997	0.999705	23.8204	1.956	0.999877	23.7278	1.9765	0.999791
RGT 030	Root	PTB	29.7359	1.935	0.999892	29.6301	1.947	0.999779	29.683	1.941	0.999836
Average for PTB (± standard deviation) across organ types									27.82 ± 3.01	1.959 ± 0.040	1.000 ± 0.000
RGT 003	Flower	UBC	26.497	1.957	0.999832	26.6239	2.043	0.999885	26.5605	2	0.999859
RGT 004	Flower	UBC	26.1197	1.998	0.999729	26.6543	1.917	0.999701	26.387	1.9575	0.999715
RGT 008	Leaf	UBC	24.8448	2.076	0.999362	24.823	1.844	0.999503	24.8339	1.96	0.999433
RGT 009	Leaf	UBC	25.0375	1.976	0.999914	25.2997	1.955	0.999807	25.1686	1.9655	0.99986
RGT 014	Stem	UBC	20.2646	2.036	0.999987	20.6073	1.928	0.999956	20.436	1.982	0.999972
RGT 013	Stem	UBC	20.1549	1.965	0.999459	19.1149	1.957	0.999763	19.6349	1.961	0.999611
RGT 020	Pods	UBC	20.2411	2.006	0.999812	19.8243	2.132	0.99948	20.0327	2.069	0.999646
RGT 021	Pods	UBC	29.8932	2.001	0.999782	30.0609	1.918	0.999988	29.977	1.9595	0.999885
RGT 024	Cotyledon	UBC	22.3838	1.976	0.999944	21.9541	2.068	0.999769	22.1689	2.022	0.999856
RGT 025	Cotyledon	UBC	25.9831	2.019	0.999866	25.5642	1.976	0.999675	25.7736	1.9975	0.999771
RGT 029	Root	UBC	21.3941	2.009	0.999936	21.7141	2.04	0.999839	21.5541	2.0245	0.999887
RGT 030	Root	UBC	27.5155	1.949	0.999877	27.7702	1.992	0.999413	27.6429	1.9705	0.999645
Average for UBC (± standard deviation) across organ types									24.18 ± 3.34	1.989 ± 0.035	1.000 ± 0.000
RGT 003	Flower	TUB	24.7908	1.974	0.999129	24.7051	1.968	0.999517	24.748	1.971	0.999323
RGT 004	Flower	TUB	24.8146	1.922	0.999908	24.7626	2.02	0.999681	24.7886	1.971	0.999794
RGT 008	Leaf	TUB	25.857	2.047	0.999587	25.8083	1.888	0.999582	25.8326	1.9675	0.999585
RGT 009	Leaf	TUB	26.487	1.955	0.999857	26.0049	1.957	0.999983	26.2459	1.956	0.99992
RGT 014	Stem	TUB	21.0433	2.024	0.999857	20.8692	1.947	0.999777	20.9562	1.9855	0.999817
RGT 013	Stem	TUB	19.7117	1.973	0.998883	18.8809	2.009	0.999754	19.2963	1.991	0.999319
RGT 020	Pods	TUB	22.5765	1.952	0.9999	22.4921	2.055	0.9996	22.5343	2.0035	0.99975
RGT 021	Pods	TUB	24.8168	1.973	0.999786	24.2746	1.992	0.999622	24.5457	1.9825	0.999704
RGT 024	Cotyledon	TUB	24.1081	1.878	0.99951	23.8442	1.975	0.999759	23.9761	1.9265	0.999634
RGT 025	Cotyledon	TUB	23.3695	2.056	0.999455	23.7174	1.918	0.999941	23.5434	1.987	0.999698
RGT 029	Root	TUB	20.6456	1.938	0.999894	20.6038	1.991	0.999965	20.6247	1.9645	0.999929
RGT 030	Root	TUB	23.4435	1.917	0.999855	23.1244	1.984	0.999984	23.284	1.9505	0.999919
Average for TUB (± standard deviation) across organ types									23.36 ± 2.15	1.971 ± 0.021	1.000 ± 0.000
RGT 003	Flower	HEL	29.5915	1.953	0.999938	29.5468	1.839	0.999923	29.5691	1.896	0.99993
RGT 004	Flower	HEL	30.088	1.84	0.999785	29.6019	1.98	0.999498	29.8449	1.91	0.999641
RGT 008	Leaf	HEL	28.6991	2.256	0.99993	28.2465	1.967	0.99993	28.4728	2.1115	0.99993
RGT 009	Leaf	HEL	28.7635	1.957	0.999904	28.903	1.963	0.9997	28.8333	1.96	0.999802
RGT 014	Stem	HEL	25.6917	2.04	0.999767	24.5007	1.961	0.99982	25.0962	2.0005	0.999794
RGT 013	Stem	HEL	24.6131	1.937	0.999794	23.9927	1.995	0.999879	24.3029	1.966	0.999837
RGT 020	Pods	HEL	27.8764	1.946	0.99974	27.2995	1.983	0.999521	27.588	1.9645	0.999631
RGT 021	Pods	HEL	33.2982	1.833	0.999744	30.5483	1.816	0.999512	31.9232	1.8245	0.999628
RGT 024	Cotyledon	HEL	31.0996	1.943	0.999959	28.7865	1.883	0.999709	29.9431	1.913	0.999834
RGT 025	Cotyledon	HEL	27.5853	1.929	0.999863	26.9638	2.008	0.999533	27.2745	1.9685	0.999698
RGT 029	Root	HEL	25.1811	1.921	0.999564	25.2673	1.916	0.999883	25.2242	1.9185	0.999724
RGT 030	Root	HEL	29.9941	1.907	0.999972	29.412	1.894	0.999324	29.703	1.9005	0.999648
Average for HEL (± standard deviation) across organ types									28.15 ± 2.32	1.944 ± 0.070	1.000 ± 0.000
RGT 001	Flower	PPR	27.6922	1.862	0.99994				27.6922	1.862	0.99994
RGT 002	Flower	PPR	31.2428	1.726	0.99919				31.2428	1.726	0.99919
RGT 005	Floral Meristem	PPR	30.2542	1.757	0.99946				30.2542	1.757	0.99946
RGT 006	Floral Meristem	PPR	27.9408	1.932	0.9996				27.9408	1.932	0.9996
RGT 007	Leaf	PPR	27.1469	1.96	0.99989				27.1469	1.96	0.99989
RGT 010	Leaf	PPR	26.105	2.034	0.99889				26.105	2.034	0.99889
RGT 013	Stem	PPR	24.4808	2.023	0.99923				24.4808	2.023	0.99923
RGT 014	Stem	PPR	24.7864	1.99	0.99945				24.7864	1.99	0.99945
RGT 017	SAM	PPR	24.7273	1.977	0.99953				24.7273	1.977	0.99953
RGT 018	SAM	PPR	23.8534	2.13	0.99911				23.8534	2.13	0.99911
RGT 019	Pods	PPR	24.6121	1.96	0.99955				24.6121	1.96	0.99955
RGT 020	Pods	PPR	24.6677	2.171	0.9994				24.6677	2.171	0.9994
RGT 023	Cotyledon	PPR	24.9366	2.084	0.99996				24.9366	2.084	0.99996
RGT 024	Cotyledon	PPR	25.464	1.588	0.99589				25.464	1.588	0.99589
RGT 027	Root	PPR	25.5994	2.249	0.99587				25.5994	2.249	0.99587
RGT 028	Root	PPR	26.2651	2.105	0.99762				26.2651	2.105	0.99762
Average for PPR (± standard deviation) across organ types									26.24 ± 2.13	1.972 ± 0.173	0.999 ± 0.001
a This data was used to calculate PCR efficiency and R2 for the preliminary evaluation of the seven candidate reference genes for narrow-leafed lupin
b CT value as determined by Applied Biosystems® 7500 Software (version 2.0.6)
c PCR efficiency and R2 values as determined by LinRegPCR (version 11.0)
