# Supplementary material for: Identifying Stable Reference Genes for qRT-PCR Normalisation in Gene Expression Studies of Narrow-Leafed Lupin (Lupinus angustifolius L.)
Source: PLoS One. 2016 Feb 12;11(2):e0148300. doi: 10.1371/journal.pone.0148300 (PMC4752343; doi:10.1371/journal.pone.0148300)
Supplement: S3 Table — (XLSX) [file pone.0148300.s003.xlsx]

## Sheet: S3 Supporting Information
S3 Table. Raw CT data for three promising candidate reference genes trialled across multiple organs (representing three plant developmental stages), both with and without vernalisation, in the narrow-leafed lupin F8 RIL parents, 83A:476 and P27255.
						CTa
Sample	Organ	Developmental stage	Parent	Treatment	PTB	UBC	HEL
L 038	Cotyledon	Vegetative	P27255	Non-vernalised	24.9675	21.1092	25.3585
L 040	Cotyledon	Vegetative	P27255	Non-vernalised	22.5211	21.7412	23.1124
L 044	Cotyledon	Vegetative	P27255	Vernalised	23.2839	20.2764	22.9045
L 046	Cotyledon	Vegetative	P27255	Vernalised	22.9843	20.702	23.0992
L 048	Cotyledon	Vegetative	P27255	Vernalised	23.8074	20.9266	23.8624
L 052	Cotyledon	Vegetative	83A:476	Non-vernalised	22.6524	20.9083	22.62
L 054	Cotyledon	Vegetative	83A:476	Non-vernalised	23.1732	20.3054	23.5666
L 050	Cotyledon	Vegetative	83A:476	Vernalised	23.7107	20.9593	24.0325
L 221	Cotyledon	Vegetative	83A:476	Vernalised	23.5494	20.9331	23.8048
L 223	Cotyledon	Vegetative	83A:476	Vernalised	25.424	21.2464	24.8627
Average (± standard deviation) across cotyledons					23.61 ± 0.94	20.91 ± 0.43	23.72 ± 0.87
L 242	Flower	Late reproductive	P27255	Non-vernalised	21.3793	19.5218	23.1373
L 246	Flower	Late reproductive	P27255	Non-vernalised	21.9286	19.507	22.8782
L 250	Flower	Late reproductive	P27255	Non-vernalised	21.841	18.8295	22.5879
L 254	Flower	Late reproductive	P27255	Non-vernalised	21.326	18.3762	21.6754
L 258	Flower	Late reproductive	P27255	Non-vernalised	21.7657	18.9206	22.6043
L 180	Flower	Late reproductive	P27255	Vernalised	22.2757	18.67	24.6591
L 189	Flower	Late reproductive	P27255	Vernalised	21.2559	18.4607	23.6076
L 205	Flower	Late reproductive	P27255	Vernalised	23.1471	18.7044	22.937
L 062	Flower	Late reproductive	83A:476	Non-vernalised	24.7958	20.1172	21.0032
L 068	Flower	Late reproductive	83A:476	Non-vernalised	30.648	19.4096	22.6934
L 074	Flower	Late reproductive	83A:476	Non-vernalised	20.2679	17.8933	21.7548
L 114	Flower	Late reproductive	83A:476	Non-vernalised		19.8269	22.3595
L 118	Flower	Late reproductive	83A:476	Non-vernalised	19.5433	17.7306	21.4502
L 065	Flower	Late reproductive	83A:476	Vernalised	26.0241	22.1345	23.9844
L 071	Flower	Late reproductive	83A:476	Vernalised	20.0907	18.0761	21.075
L 122	Flower	Late reproductive	83A:476	Vernalised	20.0079	17.5266	21.3686
L 174	Flower	Late reproductive	83A:476	Vernalised		19.1047	25.5692
Average (± standard deviation) across flowers					22.42 ± 2.87	18.99 ± 1.10	22.67 ± 1.27
L 033	Leaf	Vegetative	P27255	Non-vernalised	23.5034	20.9721	25.056
L 035	Leaf	Vegetative	P27255	Non-vernalised	24.148	20.7983	24.9125
L 037	Leaf	Vegetative	P27255	Non-vernalised	25.9455	20.9385	26.0107
L 039	Leaf	Vegetative	P27255	Non-vernalised	31.7152	22.619	27.8777
L 047	Leaf	Vegetative	P27255	Vernalised	22.8838	19.8892	24.1298
L 041	Leaf	Vegetative	P27255	Vernalised		23.8016	27.753
L 051	Leaf	Vegetative	83A:476	Non-vernalised	22.2165	19.6284	23.4347
L 053	Leaf	Vegetative	83A:476	Non-vernalised	22.476	20.0619	24.9101
L 222	Leaf	Vegetative	83A:476	Vernalised	22.8093	20.8373	25.244
L 224	Leaf	Vegetative	83A:476	Vernalised	23.3586	20.9596	24.669
Average (± standard deviation) across leaves (vegetative)					24.34 ± 2.98	21.05 ± 1.27	25.40 ± 1.44
L 151	Leaf	Early reproductive	P27255	Non-vernalised	23.067	19.226	23.2921
L 154	Leaf	Early reproductive	P27255	Non-vernalised	23.337	19.4467	23.5159
L 157	Leaf	Early reproductive	P27255	Non-vernalised	23.4266	19.3345	23.7477
L 160	Leaf	Early reproductive	P27255	Non-vernalised	23.435	19.9707	24.0008
L 163	Leaf	Early reproductive	P27255	Non-vernalised	22.68	19.7439	23.245
L 166	Leaf	Early reproductive	P27255	Vernalised	23.9878	20.5399	25.0026
L 169	Leaf	Early reproductive	P27255	Vernalised	24.3002	19.963	24.3003
L 176	Leaf	Early reproductive	P27255	Vernalised	24.7386	20.9	24.5953
L 194	Leaf	Early reproductive	P27255	Vernalised	22.9038	20.6719	24.6784
L 148	Leaf	Early reproductive	83A:476	Non-vernalised	24.663	21.5012	25.2145
L 191	Leaf	Early reproductive	83A:476	Non-vernalised	25.4697	22.3031	24.7189
L 200	Leaf	Early reproductive	83A:476	Non-vernalised	24.8542	21.9569	24.0551
L 213	Leaf	Early reproductive	83A:476	Vernalised	23.7202	20.8073	25.0019
Average (± standard deviation) across leaves (early reproductive)					23.89 ± 0.86	20.49 ± 0.99	24.26 ± 0.67
L 240	Leaf	Late reproductive	P27255	Non-vernalised	22.8014	19.9856	24.5685
L 244	Leaf	Late reproductive	P27255	Non-vernalised	23.6271	20.861	24.4353
L 179	Leaf	Late reproductive	P27255	Vernalised	24.7407	21.373	24.5266
L 183	Leaf	Late reproductive	P27255	Vernalised	25.1708	22.7165	25.5437
L 061	Leaf	Late reproductive	83A:476	Non-vernalised	21.9883	18.7712	24.6192
L 067	Leaf	Late reproductive	83A:476	Non-vernalised	22.0828	18.4664	23.7307
L 073	Leaf	Late reproductive	83A:476	Non-vernalised	22.6578	19.0301	25.2227
L 112	Leaf	Late reproductive	83A:476	Non-vernalised	21.8658	18.7722	24.137
L 116	Leaf	Late reproductive	83A:476	Non-vernalised	23.3495	19.3367	24.3777
L 120	Leaf	Late reproductive	83A:476	Vernalised	22.7613	20.3823	25.283
L 172	Leaf	Late reproductive	83A:476	Vernalised	23.3569	20.1037	24.5655
L 064	Leaf	Late reproductive	83A:476	Vernalised	24.9167	20.6074	26.1216
L 070	Leaf	Late reproductive	83A:476	Vernalised	23.153	19.8146	24.9643
L 108	Leaf	Late reproductive	83A:476	Vernalised	24.2766	19.7455	24.8208
Average (± standard deviation) across leaves (late reproductive)					23.34 ± 1.09	20.00 ± 1.16	24.78 ± 0.61
Average (± standard deviation) across leaves (all stages)					23.78 ± 1.70	20.46 ± 1.18	24.76 ± 1.00
L 243	Pod	Late reproductive	P27255	Non-vernalised	20.4784	17.8481	21.8865
L 247	Pod	Late reproductive	P27255	Non-vernalised	21.6664	18.4522	23.1281
L 251	Pod	Late reproductive	P27255	Non-vernalised	20.8322	18.3253	22.5877
L 182	Pod	Late reproductive	P27255	Vernalised	23.9632	23.6323	25.5892
L 186	Pod	Late reproductive	P27255	Vernalised	26.8608	27.9517	26.8608
L 219	Pod	Late reproductive	P27255	Vernalised	22.3733	18.7708	22.6794
L 206	Pod	Late reproductive	P27255	Vernalised	23.2575	20.391	25.6038
L 063	Pod	Late reproductive	83A:476	Non-vernalised	21.494	18.0224	21.3899
L 069	Pod	Late reproductive	83A:476	Non-vernalised	21.1546	17.4844	22.1348
L 075	Pod	Late reproductive	83A:476	Non-vernalised	20.1215	20.0314	21.4008
L 115	Pod	Late reproductive	83A:476	Non-vernalised	21.7255	17.9125	21.1824
L 119	Pod	Late reproductive	83A:476	Non-vernalised	21.4043	18.6856	22.3155
L 066	Pod	Late reproductive	83A:476	Vernalised	21.1297	17.7788	22.1492
L 072	Pod	Late reproductive	83A:476	Vernalised	21.3116	17.924	21.7217
L 110	Pod	Late reproductive	83A:476	Vernalised	22.6988	19.3229	22.8775
L 123	Pod	Late reproductive	83A:476	Vernalised	22.0928	19.3782	23.0037
L 175	Pod	Late reproductive	83A:476	Vernalised	22.1905	18.938	24.9158
Average (± standard deviation) across pods					22.04 ± 1.57	19.46 ± 2.63	23.03 ± 1.69
L 140	Root	Early reproductive	P27255	Non-vernalised	21.6734	19.0042	22.1481
L 214	Root	Early reproductive	P27255	Non-vernalised	24.959	20.7542	27.249
L 084	Root	Early reproductive	P27255	Vernalised	26.9037	22.7558	25.9985
L 092	Root	Early reproductive	P27255	Vernalised	26.7747	23.5984	25.1375
L 100	Root	Early reproductive	P27255	Vernalised	26.0793	22.005	27.1983
L 128	Root	Early reproductive	83A:476	Non-vernalised	23.6243	20.037	24.012
L 136	Root	Early reproductive	83A:476	Non-vernalised	22.7689	20.2274	23.3814
L 144	Root	Early reproductive	83A:476	Non-vernalised	25.4185	21.264	24.915
L 080	Root	Early reproductive	83A:476	Vernalised	24.4664	20.2752	24.0431
L 088	Root	Early reproductive	83A:476	Vernalised	22.9563	19.9307	23.447
L 096	Root	Early reproductive	83A:476	Vernalised	23.5688	20.5585	24.1085
Average (± standard deviation) across roots					24.47 ± 1.72	20.95 ± 1.35	24.69 ± 1.60
L 152	SAM	Early reproductive	P27255	Non-vernalised	21.5237	19.587	22.6224
L 161	SAM	Early reproductive	P27255	Non-vernalised	23.4351	18.1642	21.9355
L 164	SAM	Early reproductive	P27255	Non-vernalised	26.4681	18.2515	22.3597
L 196	SAM	Early reproductive	P27255	Vernalised	20.5627	18.5399	21.2405
L 149	SAM	Early reproductive	83A:476	Non-vernalised	20.6529	18.9691	22.6875
L 192	SAM	Early reproductive	83A:476	Non-vernalised	21.4059	20.8036	23.0843
L 201	SAM	Early reproductive	83A:476	Non-vernalised	21.0724	21.3719	23.4436
L 229	SAM	Early reproductive	83A:476	Non-vernalised	21.2796	21.6928	24.3041
L 232	SAM	Early reproductive	83A:476	Non-vernalised	22.0695	22.8072	27.033
Average (± standard deviation) across SAM (early reproductive)					22.05 ± 1.86	20.02 ± 1.69	23.19 ± 1.68
L 241	SAM	Late reproductive	P27255	Non-vernalised	24.2723	24.3167	24.2614
L 253	SAM	Late reproductive	P27255	Non-vernalised	20.7463	18.3576	21.5651
L 257	SAM	Late reproductive	P27255	Non-vernalised	20.5015	18.4495	21.7164
L 181	SAM	Late reproductive	P27255	Vernalised	21.9238	19.4769	23.6681
L 184	SAM	Late reproductive	P27255	Vernalised	23.9938	20.4746	24.0836
L 188	SAM	Late reproductive	P27255	Vernalised	22.7904	23.1921	24.4762
L 204	SAM	Late reproductive	P27255	Vernalised	26.1279	22.5973	24.4243
L 113	SAM	Late reproductive	83A:476	Non-vernalised	21.1618	19.3034	23.2137
L 117	SAM	Late reproductive	83A:476	Non-vernalised	21.0514	17.9382	22.3081
L 111	SAM	Late reproductive	83A:476	Vernalised	21.3936	18.9589	22.5519
L 121	SAM	Late reproductive	83A:476	Vernalised	20.1663	17.1833	20.8567
Average (± standard deviation) across SAM (late reproductive)					22.19 ± 1.88	22.02 ± 2.34	23.01 ± 1.28
Average (± standard deviation) across SAM (all stages)					22.13 ± 1.83	22.02 ± 2.02	23.09 ± 1.44
L 153	Stem	Early reproductive	P27255	Non-vernalised	25.9476	23.3771	24.4033
L 156	Stem	Early reproductive	P27255	Non-vernalised	28.0591	24.0365	26.03
L 159	Stem	Early reproductive	P27255	Non-vernalised	22.0562	19.4024	26.6753
L 168	Stem	Early reproductive	P27255	Vernalised	22.4696	18.6499	24.4052
L 171	Stem	Early reproductive	P27255	Vernalised	23.4019	18.7968	22.2646
L 178	Stem	Early reproductive	P27255	Vernalised	23.5568	19.8347	23.4333
L 195	Stem	Early reproductive	P27255	Vernalised	20.5627	18.5399	21.2405
L 150	Stem	Early reproductive	83A:476	Non-vernalised	20.2968	17.496	20.9652
L 193	Stem	Early reproductive	83A:476	Non-vernalised	20.4664	17.4493	20.5131
L 209	Stem	Early reproductive	83A:476	Non-vernalised	20.8114	17.91	20.9468
L 230	Stem	Early reproductive	83A:476	Non-vernalised	20.8031	17.7174	21.099
L 212	Stem	Early reproductive	83A:476	Vernalised	22.0931	19.8982	22.2496
Average (± standard deviation) across organ stem					22.54 ± 2.40	19.43 ± 2.17	22.85 ± 2.11
Average (± standard deviation) across all organs					23.02 ± 2.06	20.03 ± 1.76	23.69 ± 1.62
a CT value as determined by Applied Biosystems® 7500 Software (version 2.0.6)
NB: Outliers were removed from data set
